# Supplementary material for: Structure, Immunoreactivity, and In Silico Epitope Determination of SmSPI S. mansoni Serpin for Immunodiagnostic Application
Source: Vaccines (Basel). 2021 Apr 1;9(4):322. doi: 10.3390/vaccines9040322 (PMC8066017; doi:10.3390/vaccines9040322)
Supplement: Supplementary file 1 [file vaccines-09-00322-s001.zip]

Archive with 2 entries (2 files):
- Figure S2.pptx
- Manuscript_Vaccines_Supporting_Information_220221_FINALE_SUBMISSION.docx
